# Supplementary material for: Linking properties of an orb‐weaving spider's capture thread glycoprotein adhesive and flagelliform fiber components to prey retention time
Source: Ecol Evol. 2019 Aug 15;9(17):9841–54. doi: 10.1002/ece3.5525 (PMC6745672; doi:10.1002/ece3.5525)
Supplement: Supplementary file 2 [file ECE3-9-9841-s002.xlsx]

## Sheet: Table S 8 Fly Retention Data 
Species	Individual	Nom Hum	Bouts	Total Time (sec)	Total Wing Flap (sec)	Total Leg Struggle (sec)	Total Deviation (sec)	Flap Deviation (sec)	Leg Deviation (sec)
Aa	1	37	1	5.2	0	5.2	-9.83	0	-9.83
Aa	1	55	4	13	0	13	-2.03	0	-2.03
Aa	1	72	16	26.9	0	26.9	11.87	0	11.87
Aa	2	37	2	6.9	0.8	6.1	-1	0.47	-1.47
Aa	2	55	3	9.7	0	9.7	1.8	-0.33	2.13
Aa	2	72	3	7.1	0.2	6.9	-0.8	-0.13	-0.67
Aa	3	37	2	0.7	0.1	0.6	-6.23	-0.17	-6.07
Aa	3	55	3	9.4	0.7	8.7	2.47	0.43	2.03
Aa	3	72	8	10.7	0	10.7	3.77	-0.27	4.03
Aa	4	37	10	26.7	2.6	24.1
Aa	4	55
Aa	4	72
Aa	5	37	9	50.8	0	50.8	21.93	-0.53	22.47
Aa	5	55	6	13.8	0.5	13.3	-15.07	-0.03	-15.03
Aa	5	72	7	22	1.1	20.9	-6.87	0.57	-7.43
Aa	6	37	25	99.5	10	89.5	46.57	6.3	40.27
Aa	6	55	9	44.1	0.3	43.8	-8.83	-3.4	-5.43
Aa	6	72	6	15.2	0.8	14.4	-37.73	-2.9	-34.83
Aa	7	37	2	6.4	1.4	5	0.13	0.83	-0.7
Aa	7	55	1	2.8	0.3	2.5	-3.47	-0.27	-3.2
Aa	7	72	4	9.6	0	9.6	3.33	-0.57	3.9
Aa	8	37	3	8.5	0.6	7.9	-28.1	-5.13	-22.97
Aa	8	55	17	97.5	16.6	80.9	60.9	10.87	50.03
Aa	8	72	3	3.8	0	3.8	-32.8	-5.73	-27.07
Aa	9	37	5	9.6	1	8.6	-42.57	-1.27	-41.3
Aa	9	55	32	139.6	0	139.6	87.43	-2.27	89.7
Aa	9	72	3	7.3	5.8	1.5	-44.87	3.53	-48.4
Aa	10	37	13	16.9	0	16.9	-10.57	-0.43	-10.13
Aa	10	55	7	24.4	0	24.4	-3.07	-0.43	-2.63
Aa	10	72	13	41.1	1.3	39.8	13.63	0.87	12.77
Aa	11	37	3	9	2.2	6.8	-3.67	-0.2	-3.47
Aa	11	55	4	15.9	0	15.9	3.23	-2.4	5.63
Aa	11	72	5	13.1	5	8.1	0.43	2.6	-2.17
Aa	12	37	1	5.1	4.3	0.8	-4.4	0.37	-4.77
Aa	12	55	6	12.9	0.4	12.5	3.4	-3.53	6.93
Aa	12	72	4	10.5	7.1	3.4	1	3.17	-2.17
Aa	13	37	7	16.1	0	16.1	5.53	0	5.53
Aa	13	55	2	9.3	0	9.3	-1.27	0	-1.27
Aa	13	72	3	6.3	0	6.3	-4.27	0	-4.27
Aa	14	37	4	9.9	0	9.9	3.9	-0.17	4.07
Aa	14	55	4	4.1	0.5	3.6	-1.9	0.33	-2.23
Aa	14	72	4	4	0	4	-2	-0.17	-1.83
Aa	15	37	9	24.6	0	24.6	5.7	-0.67	6.37
Aa	15	55	3	8.9	0.6	8.3	-10	-0.07	-9.93
Aa	15	72	9	23.2	1.4	21.8	4.3	0.73	3.57
Aa	16	37	10	34.3	13.5	20.8	-8.03	8.6	-16.63
Aa	16	55	26	55	0	55	12.67	-4.9	17.57
Aa	16	72	17	37.7	1.2	36.5	-4.63	-3.7	-0.93
Aa	17	37	67	172.4	7.1	165.3	91.87	0.43	91.43
Aa	17	55	16	56	0	56	-24.53	-6.67	-17.87
Aa	17	72	2	13.2	12.9	0.3	-67.33	6.23	-73.57
Aa	18	37	14	49.6	0	49.6	-8.5	-20.57	12.07
Aa	18	55	33	104	53.3	50.7	45.9	32.73	13.17
Aa	18	72	14	20.7	8.4	12.3	-37.4	-12.17	-25.23
Aa	19	37	1	10	0	10	-66.43	0	-66.43
Aa	19	55	55	150.7	0	150.7	74.27	0	74.27
Aa	19	72	33	68.6	0	68.6	-7.83	0	-7.83
Aa	20	37	52	86.5	0	86.5	28.9	-0.5	29.4
Aa	20	55	3	5.8	0.7	5.1	-51.8	0.2	-52
Aa	20	72	28	80.5	0.8	79.7	22.9	0.3	22.6
Aa	21	37	6	18.4	0	18.4	-17.87	-3.4	-14.47
Aa	21	55	7	33.1	10.2	22.9	-3.17	6.8	-9.97
Aa	21	72	22	57.3	0	57.3	21.03	-3.4	24.43
At	1	37	2	4.6	0	4.6	-20.1	-14.43	-5.67
At	1	55	1	4.4	3.5	0.9	-20.3	-10.93	-9.37
At	1	72	11	65.1	39.8	25.3	40.4	25.37	15.03
At	2	37	2	0.8	0.2	0.6	-5.8	-0.4	-5.4
At	2	55	1	3	1.6	1.4	-3.6	1	-4.6
At	2	72	4	16	0	16	9.4	-0.6	10
At	3	37	1	1.9	0.3	1.6	-5.3	-0.23	-5.07
At	3	55	4	8.7	0.3	8.4	1.5	-0.23	1.73
At	3	72	3	11	1	10	3.8	0.47	3.33
At	4	37	6	6.2	0	6.2	-10.27	-5.43	-4.83
At	4	55	8	21.8	0	21.8	5.33	-5.43	10.77
At	4	72	5	21.4	16.3	5.1	4.93	10.87	-5.93
At	5	37	3	8.2	8.1	0.1	-3.2	-0.77	-2.43
At	5	55	1	7	7	0	-4.4	-1.87	-2.53
At	5	72	3	19	11.5	7.5	7.6	2.63	4.97
At	6	37	3	11.9	11	0.9	0.97	7.27	-6.3
At	6	55	3	10.4	0	10.4	-0.53	-3.73	3.2
At	6	72	2	10.5	0.2	10.3	-0.43	-3.53	3.1
At	7	37	1	2.1	0.2	1.9	-9.4	-5.63	-3.77
At	7	55	2	10.7	6	4.7	-0.8	0.17	-0.97
At	7	72	7	21.7	11.3	10.4	10.2	5.47	4.73
At	8	37	6	17.6	9.5	8.1	10.16	5.9	4.26
At	8	55	1	4.7	1.3	3.4	-2.74	-2.3	-0.44
At	8	72	1	0.01	0	0.01	-7.43	-3.6	-3.83
At	9	37	3	5.8	0	5.8	-7.57	-9	1.43
At	9	55	2	6.1	1.8	4.3	-7.27	-7.2	-0.07
At	9	72	3	28.2	25.2	3	14.83	16.2	-1.37
At	10	37	4	8	0	8	-1.5	-4.13	2.63
At	10	55	2	8.3	3.5	4.8	-1.2	-0.63	-0.57
At	10	72	2	12.2	8.9	3.3	2.7	4.77	-2.07
At	11	37	4	8.3	0	8.3	-56.8	-0.43	-56.37
At	11	55	7	140.7	0	140.7	75.6	-0.43	76.03
At	11	72	4	46.3	1.3	45	-18.8	0.87	-19.67
At	12	37	1	24	1	23	-1.4	-2.7	1.3
At	12	55	1	2.2	0.9	1.3	-23.2	-2.8	-20.4
At	12	72	10	50	9.2	40.8	24.6	5.5	19.1
At	13	37	4	3.5	0.4	3.1	-9	-6.33	-2.67
At	13	55	3	14.6	9.8	4.8	2.1	3.07	-0.97
At	13	72	8	19.4	10	9.4	6.9	3.27	3.63
At	14	37	1	3.4	0	3.4	-14.77	-4.53	-10.23
At	14	55	8	10.2	0	10.2	-7.97	-4.53	-3.43
At	14	72	15	40.9	13.6	27.3	22.73	9.07	13.67
At	15	37	5	11.2	3.2	8	2.97	1.87	1.1
At	15	55	2	10	0.8	9.2	1.77	-0.53	2.3
At	15	72	3	3.5	0	3.5	-4.73	-1.33	-3.4
At	16	37	6	6.6	1.4	5.2	0.3	0.6	-0.3
At	16	55	5	8.4	0	8.4	2.1	-0.8	2.9
At	16	72	2	3.9	1	2.9	-2.4	0.2	-2.6
At	17	37	2	2	0.6	1.4	-0.73	-0.67	-0.07
At	17	55	1	2.7	2.7	0	-0.03	1.43	-1.47
At	17	72	2	3.5	0.5	3	0.77	-0.77	1.53
At	18	37	10	16.9	2.3	14.6	-9.23	-2.47	-6.77
At	18	55	29	48.7	12	36.7	22.57	7.23	15.33
At	18	72	3	12.8	0	12.8	-13.33	-4.77	-8.57
At	19	37	28	73.2	0	73.2	39.43	-0.5	39.93
At	19	55	6	18.3	1.5	16.8	-15.47	1	-16.47
At	19	72	4	9.8	0	9.8	-23.97	-0.5	-23.47
At	20	37	4	4	0.1	3.9	0.13	-0.03	0.17
At	20	55	2	3.2	0	3.2	-0.67	-0.13	-0.53
At	20	72	2	4.4	0.3	4.1	0.53	0.17	0.37
At	21	37	3	7.7	2.8	4.9	-0.1	1.6	-1.7
At	21	55	2	2.6	0.2	2.4	-5.2	-1	-4.2
At	21	72	5	13.1	0.6	12.5	5.3	-0.6	5.9
